# Supplementary material for: Expression of tumor antigens within an oncolytic virus enhances the anti-tumor T cell response
Source: Nat Commun. 2024 Jun 27;15:5442. doi: 10.1038/s41467-024-49286-x (PMC11211353; doi:10.1038/s41467-024-49286-x)
Supplement: Supplementary file 4 — Source Data [file 41467_2024_49286_MOESM4_ESM.xlsx]

## Sheet: Fig1
Fig 1C
	Naive/Non TB	Day 22	Day 29
	54550.1	610675	1174473
	68751.1	512000	702597
		521981	422160
			961055
Fig 1D
	Naive/Non TB	Day 22	Day 29
	168258	459368	683180
	189477	628611	373071
		307190	176880
			405157
Fig 1E
		Tim3+ PD1+				Tim3- PD1+				Tim3+ PD1-				Tim3- PD1-
	Naive/Non TB	1.45	2.04			0.64	0.68			3.9	6.27			94	91
	Day 22	59.7	30.4	49.8		0.57	0.63	0.45		18.4	19.8	18.8		21.3	49.2	31
	Day 29	50.9	62.1	57.4	53.5	1.54	12.4	0.7	4.08	8.71	2.76	12	7.73	38.8	22.8	29.9	34.7
Fig 1F
		Tim3+ PD1+				Tim3- PD1+				Tim3+ PD1-				Tim3- PD1-
	Naive/Non TB	12.1	8.16			6.27	4.78			8.57	10.9			73.1	76.2
	Day 22	23.9	17.8	18.5		16.3	10.9	11.1		13.3	14.6	12		46.4	56.7	58.3
	Day 29	13	25.9	9.93	16.8	7.7	33.1	7.41	15.3	6.33	2.26	6.51	4.35	73	38.7	76.1	63.6
Fig 1G
		PDL1+ CD86+				PDL1+ CD86-				PDL1- CD86+				PDL1- CD86-
	Naive/Non TB	6.67	4.64			22.4	17.9			0.68	1.75			70.3	75.7
	Day 22	23	20.8	21.2		17.1	17.6	18.5		12.4	8.51	10.7		47.5	53.1	49.6
	Day 29	13.9	22.6	15.7	8.82	28	29.5	37.7	50.7	3.35	2.32	2.66	1.7	54.8	45.5	44	38.8

## Sheet: Fig2
Fig 2A-C
	Days After Tumor Challenge	Isotype	αPDL1	Isotype + αCD4	αPDL1 + αCD4	Isotype + αCD8	αPDL1 + αCD8	Isotype + αNK1,1	αPDL1 + αNK1.1
	46					1	1
	46					1	1
	46					1	1
	50					1
	54						1	1
	54					1	1
	55		1
	57					1
	60	1
	61	1			1
	62	1				1	1
	62	1
	64	1		1				1
	65	1
	67			1			1
	67			1
	67	1		1
	69		1
	74			1		1	1
	77				1			1
	78							1
	78							1
	88	1
	89								1
	90			1	1
	90			1
	92		1
	111	1
	121				1
	123							1
	123							1
	123			1				1
	137		1
	139		1
	140		0		0				0
	140		0		0				0
	140		0		0				0
	140		0		0				0
	140		0						0
	140								0
	140								0
Fig 2D
		PBS + Isotype	PBS + aPDL1	VSV-mIFN + Iso	VSV-mIFN + aPDL1
	50	1
	52	1
	56	1
	56	1
	64	1
	70	1
	125	0
	48			1
	57			1
	57			1
	64			1
	67			1
	67			1
	100			1
	125			0
	48		1
	57		1
	60		1
	60		1
	125		0
	125		0
	125		0
	125		0
	28				1
	28				1
	49				1
	59				1
	68				1
	70				1
	125				0
	125				0
Fig 2E
	Days after Tumor Challenge	PBS + Isotype	PBS + αPD-L1	VSV-mIFNβ + Isotype	VSV-mIFNβ + αPD-L1
	44				1
	44			1	1
	47	1
	48			1
	49	1			1
	50	1
	54	1	1	1
	54		1	1
	56			1
	61		1		1
	62	1
	62	1
	66	1		1
	74			1
	75				1
	112				1
	139		0		0
	139		0		0
	139		0
	139		0

## Sheet: Fig4
Fig 4D
	Naive	HCC-OVA + isotype	HCC-OVA + αPDL1	HCC-OVA + VSV-GFP	HCC-OVA + αPDL1 + VSV-GFP	HCC-OVA + VSV-mIFNβ	HCC-OVA + αPDL1 + VSV-mIFNβ	HCC-OVA + Ad-CD40L	HCC-OVA + αPDL1 + Ad-CD40L
	0.045	6.66	7.03	1.21	0.59	0.19	0.25	0.62	0.1
	0.07	3.3	11.7	0.65	0.56	0.55	0.17	0.035	0.069
	0.037	8	17.3	1.34	0.59	0.26	1.32		0.12
	0.044	7.93	11.1	0.37	0.82	0.31	0.34		0.11
Fig 4E
	Naive	HCC-OVA + isotype	HCC-OVA + αPD-L1	HCC-OVA + VSV-GFP	HCC-OVA + αPD-L1 + VSV-GFP	HCC-OVA + isotype + VSV-mIFNβ	HCC-OVA + αPD-L1 + VSV-mIFNβ	HCC-OVA + Ad-CD40L	HCC-OVA + αPD-L1 + Ad-CD40L
	0.18	0.26	1.09	0.67	0.73	0.14	0.16	0.38	0.089
	0.3	0.31	0.69	0.17	0.42	0.17	0.28	0.045	0.1
	0.17	0.81	3.39	0.34	0.5	0.16	0.55		0.12
	0.12	1.31	1.06	0.25	0.35	0.19	0.19		0.15
Fig 4G
	Tumor-Free + Isotype + VSV-OVA	HCC-OVA + Isotype + VSV-OVA	HCC-OVA + αPD-L1 + VSV-OVA
	0.261411	0.279494	2.6875
	0.273239	0.778846	1.03571
	0.185769	0.661355	3.53788
	0.177151	0.508306	4.27206
Fig 4H
	Tumor-Free + Isotype + VSV-OVA	HCC + Isotype + VSV-OVA	HCC + αPD-L1 + VSV-OVA
	0.616327	0.637415	3.3543
	0.619417	2.02177	1.23529
	0.6	0.944354	3.82524
	0.66328	0.469536	3.91429

## Sheet: Fig5
Fig 5A
	Symbol	Description	log2 fold change	t-stat	p-value	FDR		2^x
	Lcn2	lipocalin 2	3.68715	4.79453	9.02172e-05	0.00335931		12.8808
	Lect2	leukocyte cell-derived chemotaxin 2	2.92466	19.8764	2.15157e-15	1.23378e-11		7.59294
	Ly6d	lymphocyte antigen 6 complex, locus D	2.81063	4.41129	0.000228086	0.00563757		7.01592
	Smagp	small cell adhesion glycoprotein	1.71971	4.93958	6.36108e-05	0.00274259		3.29369
	Fth1	ferritin heavy chain 1	1.32055	8.3137	3.49381e-08	1.43105e-05		2.49761
	Ccdc85b	coiled-coil domain containing 85B	1.11113	4.45707	0.00020412	0.00531929		2.16014
	Prg4	proteoglycan 4 (megakaryocyte stimulating factor, articular superficial zone protein)	0.99149	3.39998	0.00261308	0.025658		1.98824
	Plrg1	pleiotropic regulator 1, PRL1 homolog (Arabidopsis)	0.721856	3.11694	0.00508582	0.0367788		1.6493
	Nsdhl	NAD(P) dependent steroid dehydrogenase-like	0.575166	3.56533	0.00176205	0.0204953		1.48985
	Ndufaf6	NADH dehydrogenase (ubiquinone) complex I, assembly factor 6	0.435953	3.00511	0.0065914	0.0419503		1.3528
Fig 5D
		VSV-mIFNβ			VSV-Lcn2			VSV-Lect2			VSV-SMAGP
	IL-17	2.13	9.8	0	3.7	2.9	7.7	5	3.41	0	15.9	6.63	9.01
Fig 5E
		VSV-mIFNβ			VSV-Lcn2			VSV-Lect2			VSV-SMAGP
	IFNγ	117.3	93	72.5	217.8	169.2	256	99.1	121.3	150.8	65.9	56	86.1

## Sheet: Fig6
Fig 6A
	Day	VSV-IFNβ + αPD-L1	αPD-L1	VSV-SB-HCCx3-cDNA + αPD-L1	VSV-Lcn2 + αPD-L1	VSV-Lcn2 + VSVLect2 + VSV-SMAGP + αPD-L1
	19	1
	28	1
	36	1
	36	1
	39	1
	39	1
	40	1
	41	1
	35		1
	42		1
	42		1
	43		1
	57		1
	148		0
	148		0
	148		0
	148			0
	148			0
	148			0
	148			0
	148			0
	148			0
	148			0
	148			0
	43				1
	43				1
	43				1
	43				1
	148				0
	148				0
	148				0
	148				0
	32					1
	32					1
	42					1
	43					1
	148					0
	148					0
	148					0
	148					0
Fig 6B
		VSV-IFNβ + αPD-L1				αPD-L1				VSV-Lcn2				VSV-Lcn2, -Lect2, -SMAGP
	IL-17	0	0	0	0	0	0	0	0	0	0	0	0	0	0	0	0
Fig 6C
		VSV-IFNβ + αPD-L1				αPD-L1				VSV-Lcn2				VSV-Lcn2, -Lect2, -SMAGP
	IFNγ	0	72.9	0	0	132.4	205.6	180.2		60	137.1	51.1	98.5	0	0	0	0

## Sheet: Fig7
Fig 7B
		ASMEL			VSV-SB-HCC Explant 1,2,3cDNA
	LCN2	-10.6	-10.5	-10.8	1.2	1.4	1
	LECT2	-13.1	-13.7	-13.1	-0.5	-0.6	-0.3
	SMAGP	-12.4	-14.6	-13.1	-0.5	-0.6	-0.4
	TYRP1	-0.6	-0.8	-0.6	-19.2	-20.6	-18.9
	GP100	-1	-1.2	-1.2	-21.9	-20.8	-21.6
Fig 7C
	Day	αPD-L1	αPD-L1 + VSV-Lcn2, -Lect2, -SMAGP	VSV-cDNA-SB-HCCx3 + αPD-L1	VSV-cDNA-SB-HCCx3 + IgG
	68	1
	71	1
	72	1
	87	1
	93	1
	105	1
	143	1
	148	0
	50		1
	63		1
	71		1
	71		1
	83		1
	84		1
	118		1
	148		0
	148			0
	148			0
	148			0
	148			0
	148			0
	148			0
	148			0
	148			0
	14				1
	70				1
	148				0
	148				0
	148				0
	148				0
	148				0
	148				0
Fig 7D
		αPD-L1				αPD-L1 + VSV-Lcn2, -Lect2, -SMAGP				VSV-cDNA SB HCC + αPD-L1				VSV-cDNA SB HCC + IgG
	IL-17	0	0	0	0	0	0	0	0	672	771.7	610.6	700	361.3	279.5	406	480.3
Fig 7E
			αPD-L1				αPD-L1 + VSV-Lcn2, -Lect2, -SMAGP				VSV-cDNA SB HCC + αPD-L1				VSV-cDNA SB HCC + IgG
		IFNγ	238.5	199.9	261.7		149.2	133.5	187.4		309.2	294.7	317.8	573.6	153.9	216.2	156.8	255.6
Fig 7F
	Days	anti-PD-L1	VSV-HCC Library + anti-NK	VSV-HCC Library + anti-CD4	VSV-HCC Library + anti-CD8	VSV-ASMEL Library + anti-PD-L1	VSV-HCC Library + Control IgG	VSV-HCC Library + anti-PD-L1	Control IgG
	68	1
	68	1
	95	1
	101	1
	144	1
	150	0
	150	0
	150	0
	147		1
	150		0
	150		0
	150		0
	150		0
	150		0
	150		0
	150		0
	80			1
	101			1
	150			0
	150			0
	150			0
	150			0
	150			0
	150			0
	53				1
	59				1
	59				1
	59				1
	60				1
	101				1
	117				1
	150				0
	46					1
	59					1
	67					1
	75					1
	90					1
	105					1
	140					1
	150					0
	80						1
	150						0
	150						0
	150						0
	150						0
	150						0
	150						0
	150						0
	150						0
	150							0
	150							0
	150							0
	150							0
	150							0
	150							0
	150							0
	150							0
	47								1
	54								1
	54								1
	60								1
	60								1
	68								1
	82								1
	119								1

## Sheet: Suppl1
S1A
	Day 0	Day 0	Day 0	Day 10	Day 10	Day 10	Day 21	Day 21	Day 21	Day 28	Day 28	Day 28	Day 49	Day 49	Day 49	Day 90
	0	5	0	0	0	0	31	27	22	47	50	42	39	34	27	17
S1B
	Day 0	Day 0	Day 0	Day 10	Day 10	Day 10	Day 21	Day 21	Day 21	Day 28	Day 28	Day 28	Day 49	Day 49	Day 49	Day 90
	0	5	0	0	0	0	20	28	31	51	43	59	67	55	59	240	263	278

## Sheet: Suppl2
S2A
	Day	Anti-SB-HCC	Anti-VSV-N
	0	0	0
	0	0	2
	0	0	0
	28	49	0
	28	59	0
	28	67	0
	49	22	0
	49	19	0
	49	24	0
	50	24	0
	52	38	0
	52	20	0
S2B
	Day	Anti-SB-HCC	Anti-VSV-N
	0	0	0
	0	2	0
	0	0	0
	28	14	266
	28	18	305
	28	19	319
	49	16	111
	49	21	158
	49	6	135
	50	5	207
	52	5	187
	60	29	64
S2C	Day	Anti-SB-HCC	Anti-VSV-N
	0	0	0
	0	0	0
	0	0	0
	28	60	0
	28	52	0
	28	59	0
	49	75	4
	49	68	0
	49	63	0
	90	294	2
	90	311	0
	90	285	9
S2D
	Day	Anti-SB-HCC	Anti-VSV-N
	0	0	0
	0	0	4
	0	0	2
	28	71	5
	28	65	0
	28	0	0
	49	29	378
	49	19	329
	49	13	400
	57	0	145
	61	45	128
	90	63	106

## Sheet: Suppl3
	Days After Tumor Initiation	PBS + Isotype	PBS + αPD-L1	VSV-mIFN	VSV-mIFNβ + αPD-L1
	24				1
	27				1
	41		1
	44			1
	48			1	1
	50				1
	51
	51
	52			1
	52			1
	55				1
	56	1	1	1
	56	1	1
	56		1
	58	1		1
	59	1
	59	1
	62				1
	62				1
	62		1		1
	65			1
	71	1
	76	1
	80		1
	83
	117		1
	150		0

## Sheet: Suppl5
S5A		10 days	30 days
	VSV-LCN2	12;17;11	56;44;61
	VSV-SMAGp	19; 13;17	0;0;3
	VSV-Lect2	18; 13;10	0;0;0
	VSV-GFP	7;15;15	6;0;1
S5B		10 days	30 days
	VSV-LCN2	35;51;67	72; 98; 87
	VSV-SMAGp	12; 16; 12	0; 0;10
	VSV-Lect2	13;21;19	4;7;2
	VSV-GFP	22;14;25	4;5;2

[truncated: 3 more sheets: Suppl6, Suppl7, Suppl8]
